# Supplementary material for: SARS-CoV-2 Infection and C-Section: A Prospective Observational Study
Source: Viruses. 2021 Nov 22;13(11):2330. doi: 10.3390/v13112330 (PMC8622813; doi:10.3390/v13112330)
Supplement: Supplementary file 1 [file viruses-13-02330-s001.zip]

Archive with 1 entries (1 files):
- viruses-1461653-suppl.pdf
